# Supplementary material for: 2-(3,4-Dichlorophenoxy)triethylamine (DCPTA) Sustains Root Activity Through the Enhancement of Ascorbate-Glutathione in Spring Maize (Zea mays L.) Under Post-Tasseling Waterlogging
Source: Int J Mol Sci. 2025 Apr 14;26(8):3698. doi: 10.3390/ijms26083698 (PMC12027506; doi:10.3390/ijms26083698)
Supplement: Supplementary file 1 [file ijms-26-03698-s001.zip]

Archive with 1 entries (1 files):
- ijms-3537976-supplementary.pdf
